# Supplementary material for: Isolation and Identification of Anti-Inflammatory Peptide from Goose Blood Hydrolysate to Ameliorate LPS-Mediated Inflammation and Oxidative Stress in RAW264.7 Macrophages
Source: Molecules. 2022 Dec 12;27(24):8816. doi: 10.3390/molecules27248816 (PMC9781827; doi:10.3390/molecules27248816)
Supplement: Supplementary file 1 [file molecules-27-08816-s001.zip]

Archive with 1 entries (1 files):
- molecules-1997756-supplementary.pdf
